# Supplementary material for: Neuroanatomy of reduced distortion of body-centred spatial coding during body tilt in stroke patients
Source: Sci Rep. 2023 Jul 22;13:11853. doi: 10.1038/s41598-023-38751-0 (PMC10363170; doi:10.1038/s41598-023-38751-0)
Supplement: Supplementary file 1 — Supplementary Information 1. [file 41598_2023_38751_MOESM1_ESM.xlsx]

## Sheet: Stroke
ID	gender	age	Stroke type (I:ischemic/ H: hemorrhagic)	lesion side	time onset―task	time onset―scan	MRI/CT	SVBA LSD10	SVBA Upright	SBVA RSD10	TDE	SIAS-m Upper	SIAS-m Lower	SIAS-m Trunk	SIAS-s Touch	SIAS-s Position	Line bisection bias	SCP	PASS Static	PASS Dynamic	COP Static	COP shift Contra	COP shift Ipsi
s1	M	75	I	R	15	11	CT	-11.9	4.4	33.2	22.55	10	14	5	2	2	0.4	0	15	21	6.6	103.48	120.15
s2	F	74	H	R	42	31	CT	-12.45	-15.5	-25.8	-6.675	1	2	4	2	2.5	-0.01	0	9	20	9.6	76.991	75.876
s3	F	74	H	R	40	22	CT	-24.25	2.25	29.6	26.925	2	9	6	1	1	0.03	0	12	21	10.5	90.961	82.749
s4	M	67	H	R	38	18	CT	-22.5	0.05	20.9	21.7	5	9	4	3	3	0	0	11	21	11.4	92.843	75.398
s5	M	43	H	L	15	8	CT	-17.45	-2.15	1.8	9.625	1	1	4	3	3	0.3	0	8	12	8.6	96.287	45.766
s6	M	77	H	R	67	72	CT	7.2	-7.43	-0.57	-3.885	2	12	6	3	3	-0.03	0	11	21	12	96.915	77.23
s9	F	66	H	L	59	36	MRI	-31.8	-3.45	21.8	26.8	0	1	5	2	2.5	-0.23	0	6	10	18.6	34.533	40.52
s11	M	57	H	L	98	17	MRI	-11.45	-3.65	-3.5	3.975	7	14	5	2	1.5	0.01	0	14	21	15.2	89.559	68.05
s13	M	60	I	L	28	16	CT	-35.1	-1.25	26.5	30.8	8	14	5	1	0	0.29	0	11	21	16.8	68.027	57.063
s14	M	65	I	L	34	21	CT	-46.2	1.5	46.6	46.4	5	10	6	1.5	1.5	0.0323529	1	8	20	11.9	102.33	114.14
s15	M	54	H	R	57	30	CT	12	8.75	43.4	15.7	1	8	6	3	1.5	NA.	0	12	21	NA.	NA.	NA.
s16	M	71	H	R	43	38	CT	-21.7	4.3	31.1	26.4	10	15	6	3	3	0.226471	0	15	21	11.7	98.992	88.567
s17	F	69	H	L	42	15	CT	-41.6	3.4	39.8	40.7	10	15	5	2	2	-0.4	0	12	21	12.5	42.832	46.682
s18	M	49	I	R	32	16	CT	-10.5	3.45	11.8	11.15	10	15	6	3	3	-0.15	0	15	21	7.8	67.263	98.782
s19	F	80	H	L	53	16	CT	-2.15	-8.4	-0.75	0.7	8	14	5	2	1	0.19	0	14	21	13.3	84.946	95.531
s20	M	40	H	R	39	32	CT	-36.25	10.3333	47.85	42.05	8	11	6	3	3	-0.3	0	11	19	12.1	95.919	91.802
s21	F	45	I	R	21	14	CT	-41.5	-0.05	8.8	25.15	10	14	5	3	3	3.3	0	15	21	9	67.25	61.977
s22	M	71	I	L	48	39	CT	-18.2	-0.0555556	31.3	24.75	5	9	6	2	1.5	0.43	0	8	15	NA.	NA.	NA.
s23	M	69	H	L	43	21	CT	-6.2	-6.9	-6.05	0.075	6	5	6	1.5	0	-0.24	0	9	20	12.3	86.454	104.15
s24	M	48	H	R	61	45	CT	4.3	2.35	7.8	1.75	3	6	5	0.5	0	NA.	3	6	12	NA.	NA.	NA.
s26	M	48	H	R	59	17	CT	-9.25	-0.45	7.65	8.45	3	14	4	1.5	1.5	-0.04	0	11	21	8.3	25.491	37.807
s28	M	48	H	R	67	24	CT	3.15	3.15	7.85	2.35	9	9	6	2	3	0.26	0	12	21	10.7	73.039	51.315
s30	M	50	H	R	64	24	CT	-23.1	-2.4	11.1	17.1	3	6	6	3	3	0.1	0	12	20	12.2	95.818	40.628
s31	F	87	H	L	42	32	CT	-23.7	-18.75	-21.1	1.3	1	1	4	1	0	0.89	0.75	5	15	12.1	60.285	80.578
s33	M	48	H	L	56	22	CT	-8.6	2.1	11.65	10.125	8	10	6	3	3	0.12	0	13	21	12.9	66.352	63.362
s35	F	59	H	R	63	21	CT	-61.0625	-10.5	50.6667	55.8646	1	6	6	1	0	0.3	0	12	21	10.3	46.647	40.639
s36	F	57	H	L	39	32	MRI	-34.05	1.3	27.15	30.6	6	12	6	3	3	0.41	0	14	15	12.8	86.306	90.298
s37	M	53	H	R	37	13	CT	-3.3	-3.25	16.75	10.025	NA	NA	NA	NA	NA	NA	NA.	NA.	NA.	NA.	NA.	NA.
s38	F	72	H	R	69	10	CT	-22.8	-19.4	27.4	25.1	4	6	6	2	2	-0.161765	0	11	21	NA.	NA.	NA.
s39	F	62	I	R	65	20	CT	14.7	4.4	11.15	-1.775	2	5	4	1	1	NA	1	8	17	NA.	NA.	NA.
s40	M	51	I	R	98	51	CT	-1	-2.35	14	7.5	10	15	6	3	3	NA	0	15	21	10.5	33.302	49.177
s42	F	77	H	L	38	38	CT	3.8	-1.15	-5.15	-4.475	10	15	6	3	3	1.04	0	13	20	NA.	NA.	NA.
s43	F	55	I	L	71	71	CT	-5.3	0.3	0.05	2.675	4	5	4	2	2	0.37	1.76	9	14	9.1	65.504	65.04
s44	F	74	H	R	40	40	CT	-40.35	-0.1	22.15	31.25	2	2	4	1	1	NA.	0.75	5	13	14.5	61.636	47.267
s45	F	67	I	R	61	56	CT	-24.3	0.4	28.95	26.625	10	12	6	1	1.5	-0.29	2.5	13	21	20	61.691	73.52
s46	F	77	I	R	36	31	CT	7.95	3.6	1	-3.475	8	12	5	1	1	0.02	0	14	21	11.8	59.758	68.894
s47	M	60	H	L	107	22	CT	-3	-1.25	2.11	2.555	8	15	6	2	2	-0.05	0	11	21	15.3	70.36	70.18

## Sheet: Control
Sub ID	gender	age	SBVA LSD10	SVBA Upright	SBVA RSD10	TDE
c1	M	68	-5.85	-1.3	-1.75	2.05
c2	F	66	-40.4	0.5	38.95	39.675
c3	F	65	-11.2	-0.35	23.05	17.125
c4	M	68	-31.8	0.55	25.25	28.525
c5	F	70	-22.05	2.78	24.25	23.15
c6	M	66	-1.05	-4.3	1.15	1.1
c7	F	66	-31.45	-2.16	17.5	24.475
c8	M	65	-14.51	2.53	1.44	7.975
c9	F	68	-51.66	2.83	16.57	34.115
c10	F	70	-34.2	-0.3	38.65	36.425
c11	F	66	-30.85	-0.05	22.45	26.65
c12	M	71	-30.95	-3.2	20.85	25.9
c13	F	74	-45.9	0.2	49.8	47.85
c14	M	74	-19.05	2.45	5.95	12.5
c15	F	74	-50.3	3.9	35.95	43.125
c16	F	73	-69.9	0.65	51.4	60.65
c17	F	70	-46.25	-1.45	57.3	51.775
c18	M	43	-11.2	-1	11.95	11.575
c19	M	41	-16.45	-6.3	10.8	13.625
c20	M	47	-6.5	1.75	5.15	5.825
